# Supplementary material for: Flammulina filiformis Pkac Gene Complementing in Neurospora crassa Mutant Reveals Its Function in Mycelial Growth and Abiotic Stress Response
Source: Life (Basel). 2022 Aug 28;12(9):1336. doi: 10.3390/life12091336 (PMC9502917; doi:10.3390/life12091336)
Supplement: Supplementary file 1 [file life-12-01336-s001.zip]

Archive with 1 entries (1 files):
- life-1878251-supplementary.pdf
